# Supplementary material for: Meta-Analysis of Tumor Stem-Like Breast Cancer Cells Using Gene Set and Network Analysis
Source: PLoS One. 2016 Feb 12;11(2):e0148818. doi: 10.1371/journal.pone.0148818 (PMC4752453; doi:10.1371/journal.pone.0148818)
Supplement: S1 Table — (XLSX) [file pone.0148818.s002.xlsx]

## Sheet: Sheet1
Primer List
Genes	Direction	Sequence (5' to 3')	Product size	Annealing	PCR
Snail	Sense	5'-cctccctgtcagatgaggac-3'	234 bp	60 °C	27 cycles
Snail	Anti-sense	5'-ccaggctgaggtattccttg-3'
CXCL1	Sense	5'-ctcttccgctcctctcacag-3'	397 bp	60 °C	30 cycles
CXCL1	Anti-sense	5'-caccagtgagcttcctcctc-3'
CXCR4	Sense	5'-ggtggtctatgttggcgtct-3'	324 bp	60 °C	30 cycles
CXCR4	Anti-sense	5'-tcgatgctgatcccaatgta-3'
HMGCS1	Sense	5'-ggctgccactctgtactctctta-3'	376 bp	60 °C	30 cycles
HMGCS1	Anti-sense	5'-agggagtcttggtactttcttgg-3'
BCKDBH	Sense	5'-cattctcagagtcctgaagcatt-3'	313 bp	60 °C	27 cycles
BCKDBH	Anti-sense	5'-cacaagacactccaagcttttct-3'
ACADM	Sense	5'-agaggtggaaacgcagaaaa-3'	397 bp	60 °C	30 cycles
ACADM	Anti-sense	5'-tgggatgatttcctctctgg-3'
IL12RB2	Sense	5'-acggagtcgaccctacaatg-3'	383 bp	58 °C	30 cycles
IL12RB2	Anti-sense	5'-tcagagctgtcatccacagg-3'
Actin	Sense	5'-gtggggcgccccaggca-3'	539 bp	53 °C	27 cycles
Actin	Anti-sense	5'-ctccttaatgtcacgcacgat-3'
