# Supplementary material for: Meta-Analysis of Tumor Stem-Like Breast Cancer Cells Using Gene Set and Network Analysis
Source: PLoS One. 2016 Feb 12;11(2):e0148818. doi: 10.1371/journal.pone.0148818 (PMC4752453; doi:10.1371/journal.pone.0148818)
Supplement: S2 Table — (XLSX) [file pone.0148818.s003.xlsx]

## Sheet: p<0.001
Gene set ID	p.geomean	stat.mean	p.val	q.val	p<0.001 (Affymetrix)	p.geomean	stat.mean	p.val	q.val	p<0.001 (Illumina)
hsa05012 Parkinson's disease	0.0589679	1.45953	6.27e-05	0.00759866	TRUE	0.0638025	1.28148	0.0358491	0.185572	FALSE
hsa03030 DNA replication	0.0328635	1.46442	9.81e-05	0.00759866	TRUE	8.57e-07	-5.23147	6.62e-12	1.17e-09	TRUE
hsa00620 Pyruvate metabolism	0.0620189	1.38569	0.000160862	0.00759866	TRUE	0.263611	0.631518	0.187112	0.571341	FALSE
hsa00071 Fatty acid metabolism	0.0559249	1.37373	0.00017985	0.00759866	TRUE	0.0591152	1.57467	0.0137211	0.0928811	FALSE
hsa04540 Gap junction	0.0652608	1.29811	0.000330357	0.0111661	TRUE	0.405171	-0.227165	0.374239	1	FALSE
hsa00640 Propanoate metabolism	0.0748966	1.26975	0.000515192	0.0145113	TRUE	0.0262205	1.95004	0.00344884	0.0352453	FALSE
hsa04620 Toll-like receptor signaling pathway	0.088733	-1.22236	0.000650261	0.0413289	TRUE	0.028513	1.91253	0.00360464	0.0352453	FALSE
hsa00280 Valine, leucine and isoleucine degradation	0.0567609	1.22756	0.000728915	0.016416	TRUE	0.00691535	2.5246	0.000250804	0.00735692	TRUE
hsa04640 Hematopoietic cell lineage	0.0320578	-1.21938	0.000747452	0.0413289	TRUE	0.23718	0.706219	0.159574	0.561931	FALSE
hsa00330 Arginine and proline metabolism	0.104272	1.21309	0.00077709	0.016416	TRUE	0.168587	0.923444	0.0978873	0.421762	FALSE
hsa04060 Cytokine-cytokine receptor interaction	0.0151355	-1.19567	0.000852426	0.0413289	TRUE	0.0107447	2.30634	0.000574977	0.0101196	TRUE
hsa05322 Systemic lupus erythematosus	0.0930258	-1.17938	0.0009782	0.0413289	TRUE	0.0100378	2.32094	0.000552834	0.0101196	TRUE
hsa00220 Urea cycle and metabolism of amino groups	0.089998	1.17727	0.00117783	0.0209493	FALSE	0.25973	0.645397	0.182812	0.571341	FALSE
hsa00010 Glycolysis / Gluconeogenesis	0.0965729	1.15667	0.0012396	0.0209493	FALSE	0.22461	0.732493	0.151093	0.554008	FALSE
hsa04140 Regulation of autophagy	0.122651	-1.08474	0.00240036	0.0646506	FALSE	0.262457	-0.626532	0.189467	1	FALSE
hsa04630 Jak-STAT signaling pathway	0.0948187	-1.0599	0.00263496	0.0646506	FALSE	0.234337	0.696028	0.162832	0.561931	FALSE
hsa04210 Apoptosis	0.130452	-1.05374	0.00276209	0.0646506	FALSE	0.0573063	1.53134	0.0156612	0.102088	FALSE
hsa00650 Butanoate metabolism	0.0861019	1.07065	0.00276719	0.0420504	FALSE	0.0439519	1.7203	0.00821117	0.0650373	FALSE
hsa04110 Cell cycle	0.0970311	1.04632	0.00298583	0.0420504	FALSE	4.01e-05	-3.98312	1.63e-08	1.44e-06	TRUE
hsa01032 Glycan structures - degradation	0.113916	-1.05871	0.00306039	0.0646506	FALSE	0.0168554	2.13672	0.00161459	0.0202977	FALSE
hsa01430 Cell junctions	0.0415651	1.04214	0.00335565	0.0436234	FALSE	0.147268	-1.01801	0.0754728	0.577531	FALSE
hsa03430 Mismatch repair	0.110417	1.00268	0.00503953	0.0608343	FALSE	0.000189423	-3.84302	2.75e-07	1.21e-05	TRUE
hsa00100 Biosynthesis of steroids	0.0150573	1.10485	0.0056262	0.0633885	FALSE	0.000175478	3.87797	2.34e-07	4.12e-05	TRUE
hsa00480 Glutathione metabolism	0.160422	0.931223	0.00732804	0.0774024	FALSE	0.467095	-0.0729508	0.459043	1	FALSE
hsa00910 Nitrogen metabolism	0.157173	-0.925882	0.00818256	0.15365	FALSE	0.101578	-1.2807	0.038431	0.450924	FALSE
hsa00230 Purine metabolism	0.159381	0.903856	0.00856871	0.0851831	FALSE	0.115675	-1.1663	0.0499874	0.478401	FALSE
hsa00511 N-Glycan degradation	0.159522	-0.924731	0.00911368	0.154021	FALSE	0.0354683	1.85945	0.00572256	0.0503585	FALSE
hsa00920 Sulfur metabolism	0.135335	0.93429	0.00947902	0.0889975	FALSE	0.125575	-1.15715	0.0554268	0.487756	FALSE
hsa00272 Cysteine metabolism	0.159363	0.915968	0.0107048	0.0952166	FALSE	0.381654	-0.261643	0.358375	1	FALSE
hsa04514 Cell adhesion molecules (CAMs)	0.09781	-0.873273	0.0108734	0.160746	FALSE	0.0428095	1.71802	0.0077704	0.0650373	FALSE
hsa04350 TGF-beta signaling pathway	0.160009	-0.864766	0.0114139	0.160746	FALSE	0.398096	-0.243735	0.365392	1	FALSE
hsa03420 Nucleotide excision repair	0.106612	0.866908	0.01222	0.103259	FALSE	0.00425598	-2.68465	0.000105676	0.00291317	TRUE
hsa04512 ECM-receptor interaction	0.067698	0.838793	0.0148798	0.119166	FALSE	0.425537	-0.151516	0.415346	1	FALSE
hsa04916 Melanogenesis	0.190786	0.818212	0.0155127	0.119166	FALSE	0.460418	0.0388895	0.478114	0.816971	FALSE
hsa00531 Glycosaminoglycan degradation	0.176812	-0.832126	0.0159708	0.20762	FALSE	0.0639524	1.54138	0.016953	0.106562	FALSE
hsa00903 Limonene and pinene degradation	0.165551	0.816471	0.0175229	0.128755	FALSE	0.281872	0.54968	0.22112	0.60808	FALSE
hsa00641 3-Chloroacrylic acid degradation	0.176167	0.815007	0.0189631	0.131478	FALSE	0.338214	0.308513	0.335016	0.704921	FALSE
hsa00561 Glycerolipid metabolism	0.147985	0.791885	0.0194494	0.131478	FALSE	0.400717	0.237224	0.369003	0.7148	FALSE
hsa00260 Glycine, serine and threonine metabolism	0.176205	0.773252	0.0217631	0.14146	FALSE	0.0151382	2.20737	0.00111971	0.0154233	FALSE
hsa05120 Epithelial cell signaling in Helicobacter pylori infection	0.151622	-0.747205	0.0250809	0.302763	FALSE	0.0866382	1.36271	0.0279378	0.156363	FALSE
hsa00410 beta-Alanine metabolism	0.196989	0.731569	0.0282954	0.177108	FALSE	0.159289	0.978383	0.0861989	0.421417	FALSE
hsa04742 Taste transduction	0.15221	0.717987	0.030894	0.179813	FALSE	0.301178	0.515473	0.23372	0.628318	FALSE
hsa00062 Fatty acid elongation in mitochondria	0.220847	0.728581	0.031968	0.179813	FALSE	0.170126	0.972317	0.0908817	0.421762	FALSE
hsa00190 Oxidative phosphorylation	0.156679	0.703916	0.0323165	0.179813	FALSE	0.142812	0.85706	0.113755	0.455019	FALSE
hsa02010 ABC transporters - General	0.206185	-0.704297	0.0326189	0.367506	FALSE	0.18987	0.870533	0.110571	0.452572	FALSE
hsa00632 Benzoate degradation via CoA ligation	0.197241	0.71804	0.0329834	0.179813	FALSE	0.313786	0.480261	0.251237	0.635799	FALSE
hsa00120 Bile acid biosynthesis	0.206809	0.69212	0.0357494	0.188801	FALSE	0.410896	0.201452	0.388435	0.735103	FALSE
hsa00603 Glycosphingolipid biosynthesis - globo series	0.2371	-0.677427	0.0401084	0.423645	FALSE	0.362175	-0.345219	0.314833	1	FALSE
hsa00340 Histidine metabolism	0.214358	0.66266	0.0416569	0.213334	FALSE	0.077782	1.4281	0.0232776	0.136562	FALSE
hsa04720 Long-term potentiation	0.203582	0.648277	0.0442852	0.220123	FALSE	0.269718	0.595374	0.200544	0.588261	FALSE
hsa04130 SNARE interactions in vesicular transport	0.243139	-0.636328	0.0476725	0.447732	FALSE	0.325042	0.420053	0.277302	0.650735	FALSE
hsa05215 Prostate cancer	0.246618	-0.632209	0.0476875	0.447732	FALSE	0.464877	0.0804685	0.454769	0.812397	FALSE
hsa00310 Lysine degradation	0.240715	0.62321	0.0506563	0.244598	FALSE	0.385078	0.28908	0.341749	0.707623	FALSE
hsa04120 Ubiquitin mediated proteolysis	0.182491	-0.609954	0.0543527	0.483453	FALSE	0.403452	-0.234023	0.370471	1	FALSE
hsa03410 Base excision repair	0.192411	0.617015	0.0543713	0.255243	FALSE	0.00386946	-2.73616	8.83e-05	0.00291317	TRUE
hsa04150 mTOR signaling pathway	0.237616	-0.587446	0.0616973	0.521343	FALSE	0.403027	0.235095	0.370127	0.7148	FALSE
hsa04930 Type II diabetes mellitus	0.25908	-0.556043	0.0724813	0.557339	FALSE	0.267972	-0.586716	0.204503	1	FALSE
hsa05332 Graft-versus-host disease	0.114205	-0.563797	0.072553	0.557339	FALSE	0.00246228	2.90635	3.51e-05	0.00157216	TRUE
hsa00534 Heparan sulfate biosynthesis	0.219761	0.561559	0.074758	0.341099	FALSE	0.361113	-0.356516	0.308526	1	FALSE
hsa00830 Retinol metabolism	0.260269	-0.539515	0.0782569	0.575018	FALSE	0.350235	-0.282924	0.345109	1	FALSE
hsa03020 RNA polymerase	0.267529	0.544636	0.0782819	0.341099	FALSE	0.307469	-0.473885	0.253075	1	FALSE
hsa00052 Galactose metabolism	0.229613	0.54475	0.0787151	0.341099	FALSE	0.408322	-0.230819	0.372764	1	FALSE
hsa00240 Pyrimidine metabolism	0.237593	0.52812	0.0825925	0.348953	FALSE	0.0208806	-2.03825	0.00211411	0.0338258	FALSE
hsa04510 Focal adhesion	0.066087	0.524013	0.085533	0.352563	FALSE	0.26679	-0.59444	0.20052	1	FALSE
hsa05212 Pancreatic cancer	0.253848	-0.505217	0.0917852	0.62656	FALSE	0.271074	0.599872	0.198799	0.588261	FALSE
hsa00450 Selenoamino acid metabolism	0.274374	-0.507985	0.0926864	0.62656	FALSE	0.398955	-0.229148	0.373802	1	FALSE
hsa00970 Aminoacyl-tRNA biosynthesis	0.213277	0.499867	0.0996055	0.391743	FALSE	0.00857136	-2.42264	0.000404654	0.00791323	TRUE
hsa05010 Alzheimer's disease	0.301711	0.485799	0.0996742	0.391743	FALSE	0.178028	0.659901	0.17616	0.571341	FALSE
hsa00040 Pentose and glucuronate interconversions	0.319804	-0.45508	0.11838	0.709828	FALSE	0.224525	-0.734582	0.152664	0.995145	FALSE
hsa00530 Aminosugars metabolism	0.225485	-0.455767	0.119272	0.709828	FALSE	0.176687	0.928513	0.0965727	0.421762	FALSE
hsa00360 Phenylalanine metabolism	0.263299	0.457968	0.119367	0.451545	FALSE	0.0267127	1.98016	0.00356549	0.0352453	FALSE
hsa05340 Primary immunodeficiency	0.25442	0.449893	0.120383	0.451545	FALSE	0.448902	0.121537	0.432086	0.797843	FALSE
hsa03440 Homologous recombination	0.255583	0.446205	0.122906	0.451545	FALSE	0.000124338	-3.92027	1.15e-07	6.76e-06	TRUE
hsa00860 Porphyrin and chlorophyll metabolism	0.314937	-0.442106	0.123167	0.709828	FALSE	0.311983	0.445412	0.265749	0.635799	FALSE
hsa00591 Linoleic acid metabolism	0.303107	-0.440641	0.124657	0.709828	FALSE	0.458748	-0.0869217	0.451369	1	FALSE
hsa04940 Type I diabetes mellitus	0.161031	-0.439169	0.127325	0.709828	FALSE	0.00148264	3.08624	1.33e-05	0.00117356	TRUE
hsa04950 Maturity onset diabetes of the young	0.259817	0.441338	0.131008	0.470307	FALSE	0.354196	0.358897	0.307144	0.693042	FALSE
hsa05210 Colorectal cancer	0.3159	0.420599	0.133578	0.470307	FALSE	0.285104	-0.537808	0.224021	1	FALSE
hsa05040 Huntington's disease	0.292715	-0.424178	0.133756	0.709828	FALSE	0.431634	0.115527	0.43543	0.797843	FALSE
hsa04710 Circadian rhythm	0.321482	-0.422887	0.136389	0.709828	FALSE	0.238666	0.715704	0.161013	0.561931	FALSE
hsa05217 Basal cell carcinoma	0.279569	0.402972	0.14526	0.487544	FALSE	0.415161	-0.161328	0.410077	1	FALSE
hsa05211 Renal cell carcinoma	0.299113	-0.401283	0.1453	0.709828	FALSE	0.307369	0.492805	0.243486	0.630198	FALSE
hsa00564 Glycerophospholipid metabolism	0.321024	0.3972	0.147719	0.487544	FALSE	0.373955	-0.312922	0.329408	1	FALSE
hsa04910 Insulin signaling pathway	0.249984	-0.39569	0.148486	0.709828	FALSE	0.116814	1.12273	0.0566989	0.285114	FALSE
hsa00960 Alkaloid biosynthesis II	0.310904	0.407251	0.149178	0.487544	FALSE	0.362517	0.318146	0.329035	0.704921	FALSE
hsa00565 Ether lipid metabolism	0.320344	0.395098	0.150013	0.487544	FALSE	0.397382	-0.247612	0.363777	1	FALSE
hsa00740 Riboflavin metabolism	0.319652	-0.40072	0.150263	0.709828	FALSE	0.171452	0.932797	0.0982513	0.421762	FALSE
hsa04920 Adipocytokine signaling pathway	0.343616	-0.390858	0.151206	0.709828	FALSE	0.0732538	1.45658	0.0203531	0.123522	FALSE
hsa05014 Amyotrophic lateral sclerosis (ALS)	0.294631	0.375573	0.161613	0.515333	FALSE	0.276921	0.555338	0.217004	0.607925	FALSE
hsa04730 Long-term depression	0.310929	0.364988	0.168073	0.526007	FALSE	0.328723	0.441049	0.266962	0.635799	FALSE
hsa05050 Dentatorubropallidoluysian atrophy (DRPLA)	0.320297	-0.358057	0.176287	0.760361	FALSE	0.391428	0.251972	0.362591	0.7148	FALSE
hsa05218 Melanoma	0.314018	-0.346946	0.180504	0.760361	FALSE	0.350126	-0.384301	0.293793	1	FALSE
hsa00980 Metabolism of xenobiotics by cytochrome P450	0.275803	-0.343122	0.184194	0.760361	FALSE	0.158566	0.946935	0.0913716	0.421762	FALSE
hsa00020 Citrate cycle (TCA cycle)	0.300797	0.341496	0.186613	0.573334	FALSE	0.298945	0.386764	0.294115	0.680495	FALSE
hsa05219 Bladder cancer	0.212255	-0.344116	0.187583	0.760361	FALSE	0.230306	-0.738508	0.149738	0.995145	FALSE
hsa04612 Antigen processing and presentation	0.218864	-0.337943	0.187873	0.760361	FALSE	0.0041522	2.66807	9.89e-05	0.00348056	TRUE
hsa03450 Non-homologous end-joining	0.325037	0.343614	0.18998	0.573334	FALSE	0.108959	-1.26412	0.0411839	0.453023	FALSE
hsa00983 Drug metabolism - other enzymes	0.3302	-0.329876	0.193338	0.760361	FALSE	0.451661	0.0499272	0.471977	0.814393	FALSE
hsa04614 Renin-angiotensin system	0.322502	-0.327921	0.197135	0.760361	FALSE	0.474846	-0.0537631	0.469918	1	FALSE
hsa01031 Glycan structures - biosynthesis 2	0.340379	-0.322299	0.197964	0.760361	FALSE	0.06967	-1.48098	0.0187408	0.274864	FALSE
hsa00510 N-Glycan biosynthesis	0.293056	-0.314603	0.205129	0.761346	FALSE	0.222196	-0.658169	0.177847	1	FALSE
hsa04010 MAPK signaling pathway	0.207093	-0.307461	0.208629	0.761346	FALSE	0.287972	0.552111	0.21761	0.607925	FALSE
hsa00140 C21-Steroid hormone metabolism	0.340986	-0.311909	0.211735	0.761346	FALSE	0.432317	-0.107587	0.440863	1	FALSE
hsa04020 Calcium signaling pathway	0.217985	0.295138	0.218765	0.64862	FALSE	0.247591	0.510359	0.235694	0.628318	FALSE
hsa05221 Acute myeloid leukemia	0.35402	-0.28325	0.227734	0.801812	FALSE	0.395421	-0.193366	0.392693	1	FALSE
hsa05130 Pathogenic Escherichia coli infection - EHEC	0.292442	0.284285	0.22842	0.654288	FALSE	0.00476875	-2.63051	0.000132417	0.00291317	TRUE
hsa05131 Pathogenic Escherichia coli infection - EPEC	0.292442	0.284285	0.22842	0.654288	FALSE	0.00476875	-2.63051	0.000132417	0.00291317	TRUE
hsa00150 Androgen and estrogen metabolism	0.35083	-0.274064	0.23605	0.804471	FALSE	0.321184	0.449314	0.263327	0.635799	FALSE
hsa04115 p53 signaling pathway	0.357712	0.270814	0.237899	0.670083	FALSE	0.392988	-0.198435	0.389866	1	FALSE
hsa04610 Complement and coagulation cascades	0.226746	-0.271543	0.238009	0.804471	FALSE	0.015286	2.19207	0.00113922	0.0154233	FALSE
hsa03320 PPAR signaling pathway	0.360559	0.255918	0.250098	0.692894	FALSE	0.0571054	1.57874	0.0133233	0.0928811	FALSE
hsa03050 Proteasome	0.335135	0.247613	0.258462	0.704519	FALSE	0.0161909	-2.15142	0.00138048	0.0242964	FALSE
hsa00532 Chondroitin sulfate biosynthesis	0.311653	-0.25174	0.258992	0.858228	FALSE	0.419291	-0.164	0.40906	1	FALSE
hsa03010 Ribosome	0.289083	0.236278	0.267188	0.712211	FALSE	0.191011	-0.442385	0.267413	1	FALSE
hsa00790 Folate biosynthesis	0.388524	0.229597	0.273683	0.712211	FALSE	0.378538	0.299947	0.33644	0.704921	FALSE
hsa00670 One carbon pool by folate	0.347006	0.234081	0.273961	0.712211	FALSE	0.301455	-0.514848	0.235949	1	FALSE
hsa04370 VEGF signaling pathway	0.349936	0.223528	0.278142	0.712211	FALSE	0.458296	0.0647842	0.463589	0.812397	FALSE
hsa05220 Chronic myeloid leukemia	0.379559	-0.220631	0.28022	0.898403	FALSE	0.263467	0.626965	0.188283	0.571341	FALSE
hsa05213 Endometrial cancer	0.371725	-0.219477	0.281748	0.898403	FALSE	0.278895	-0.546833	0.220634	1	FALSE
hsa04340 Hedgehog signaling pathway	0.352597	0.207439	0.293181	0.739517	FALSE	0.476417	-0.0145296	0.491824	1	FALSE
hsa04664 Fc epsilon RI signaling pathway	0.405894	0.200101	0.298669	0.74228	FALSE	0.108599	-1.20316	0.0452066	0.468021	FALSE
hsa04012 ErbB signaling pathway	0.377294	-0.192022	0.306125	0.958059	FALSE	0.384886	0.249045	0.362622	0.7148	FALSE
hsa04670 Leukocyte transendothelial migration	0.295627	-0.179055	0.319345	0.972805	FALSE	0.367986	-0.280395	0.346124	1	FALSE
hsa03022 Basal transcription factors	0.373737	0.177674	0.321231	0.786784	FALSE	0.143138	-1.07453	0.0658375	0.5267	FALSE
hsa00500 Starch and sucrose metabolism	0.418531	-0.175414	0.32235	0.972805	FALSE	0.317509	-0.420358	0.27708	1	FALSE
hsa04530 Tight junction	0.336177	-0.16227	0.334303	0.991179	FALSE	0.115998	-1.15505	0.0516456	0.478401	FALSE
hsa00051 Fructose and mannose metabolism	0.415735	0.15476	0.342232	0.802919	FALSE	0.319523	0.441611	0.267325	0.635799	FALSE
hsa04912 GnRH signaling pathway	0.361841	0.151103	0.344813	0.802919	FALSE	0.456366	0.0689021	0.461255	0.812397	FALSE
hsa05310 Asthma	0.260315	0.158335	0.346383	0.802919	FALSE	0.0260835	1.98622	0.00308054	0.0352453	FALSE
hsa00252 Alanine and aspartate metabolism	0.41827	0.150317	0.346823	0.802919	FALSE	0.407759	0.229361	0.373646	0.7148	FALSE
hsa04650 Natural killer cell mediated cytotoxicity	0.336986	-0.146144	0.350182	0.999937	FALSE	0.21475	0.786778	0.133315	0.510076	FALSE
hsa05223 Non-small cell lung cancer	0.428723	-0.140863	0.355158	0.999937	FALSE	0.368472	-0.294952	0.338826	1	FALSE
hsa04330 Notch signaling pathway	0.417312	0.133254	0.362977	0.82309	FALSE	0.32541	-0.348456	0.312189	1	FALSE
hsa00604 Glycosphingolipid biosynthesis - ganglio series	0.409761	0.131631	0.365802	0.82309	FALSE	0.31344	0.457102	0.261809	0.635799	FALSE
hsa04080 Neuroactive ligand-receptor interaction	0.117748	-0.125022	0.36897	0.999937	FALSE	0.165678	0.839449	0.117971	0.461399	FALSE
hsa04740 Olfactory transduction	0.331985	0.125815	0.370147	0.82309	FALSE	0.425386	0.148631	0.416803	0.780398	FALSE
hsa00590 Arachidonic acid metabolism	0.371734	0.120473	0.37645	0.825555	FALSE	0.351938	0.376673	0.297716	0.680495	FALSE
hsa04810 Regulation of actin cytoskeleton	0.253708	0.115218	0.381026	0.825555	FALSE	0.132503	-1.08556	0.0626443	0.525019	FALSE
hsa04360 Axon guidance	0.359596	0.108203	0.387832	0.829666	FALSE	0.353313	-0.3594	0.30589	1	FALSE
hsa00533 Keratan sulfate biosynthesis	0.351579	-0.101931	0.39524	0.999937	FALSE	0.204884	-0.813913	0.129161	0.909291	FALSE
hsa00563 Glycosylphosphatidylinositol(GPI)-anchor biosynthesis	0.381235	-0.103394	0.396924	0.999937	FALSE	0.100388	-1.277	0.0380473	0.450924	FALSE
hsa00562 Inositol phosphate metabolism	0.386906	-0.0943937	0.401867	0.999937	FALSE	0.363112	0.27994	0.346747	0.709621	FALSE
hsa01030 Glycan structures - biosynthesis 1	0.316416	-0.0932766	0.403692	0.999937	FALSE	0.267613	-0.61465	0.192715	1	FALSE
hsa00512 O-Glycan biosynthesis	0.412058	-0.0921429	0.405477	0.999937	FALSE	0.299836	0.504419	0.239189	0.628318	FALSE
hsa04520 Adherens junction	0.381278	-0.0853788	0.41091	0.999937	FALSE	0.256824	-0.625231	0.18895	1	FALSE
hsa04660 T cell receptor signaling pathway	0.42645	-0.08514	0.411112	0.999937	FALSE	0.251012	0.656571	0.17709	0.571341	FALSE
hsa00601 Glycosphingolipid biosynthesis - lacto and neolacto series	0.419042	0.0850267	0.413037	0.853785	FALSE	0.191362	-0.872841	0.110752	0.812181	FALSE
hsa00361 gamma-Hexachlorocyclohexane degradation	0.414162	0.0845511	0.413221	0.853785	FALSE	0.0870591	1.38895	0.0284297	0.156363	FALSE
hsa00982 Drug metabolism - cytochrome P450	0.352402	0.0821571	0.414262	0.853785	FALSE	0.0134767	2.23945	0.000899541	0.0143927	TRUE
hsa05330 Allograft rejection	0.232375	0.0797436	0.42254	0.860353	FALSE	0.00247984	2.91756	3.57e-05	0.00157216	TRUE
hsa00030 Pentose phosphate pathway	0.370388	-0.0739941	0.422948	0.999937	FALSE	0.244444	0.677708	0.171355	0.571341	FALSE
hsa00440 Aminophosphonate metabolism	0.439447	0.0666008	0.431243	0.867619	FALSE	0.421999	-0.183974	0.398883	1	FALSE
hsa05216 Thyroid cancer	0.423427	-0.0418308	0.455259	0.999937	FALSE	0.0902385	-1.34939	0.0298415	0.404008	FALSE
hsa04310 Wnt signaling pathway	0.433823	-0.031809	0.466435	0.999937	FALSE	0.380995	-0.300216	0.335718	1	FALSE
hsa05110 Vibrio cholerae infection	0.376221	-0.0275879	0.471283	0.999937	FALSE	0.369637	0.328603	0.321511	0.704921	FALSE
hsa00251 Glutamate metabolism	0.396517	0.0274908	0.472493	0.901725	FALSE	0.337655	-0.405866	0.284377	1	FALSE
hsa05214 Glioma	0.458052	-0.0258355	0.472776	0.999937	FALSE	0.470355	0.0601015	0.466205	0.812397	FALSE
hsa05320 Autoimmune thyroid disease	0.272546	-0.0227668	0.473233	0.999937	FALSE	0.00978426	2.37078	0.000500556	0.0101196	TRUE
hsa00760 Nicotinate and nicotinamide metabolism	0.423257	-0.0238139	0.475732	0.999937	FALSE	0.190213	0.887355	0.108093	0.452572	FALSE
hsa00271 Methionine metabolism	0.373026	-0.0249479	0.476054	0.999937	FALSE	0.380505	0.300868	0.336358	0.704921	FALSE
hsa04662 B cell receptor signaling pathway	0.457889	0.0228168	0.47612	0.901725	FALSE	0.408139	-0.21442	0.381179	1	FALSE
hsa00350 Tyrosine metabolism	0.444202	0.0206743	0.4784	0.901725	FALSE	0.0451971	1.71344	0.0084992	0.0650373	FALSE
hsa00380 Tryptophan metabolism	0.453723	0.0192599	0.479491	0.901725	FALSE	0.00768064	2.4794	0.000305463	0.00768021	TRUE
hsa00592 alpha-Linolenic acid metabolism	0.474682	-0.0130944	0.48701	0.999937	FALSE	0.456678	0.108417	0.43972	0.797843	FALSE
hsa01040 Biosynthesis of unsaturated fatty acids	0.444811	0.0109384	0.488604	0.901725	FALSE	0.278036	0.584947	0.206943	0.597082	FALSE
hsa04070 Phosphatidylinositol signaling system	0.350209	0.0107282	0.489077	0.901725	FALSE	0.244296	0.635571	0.185164	0.571341	FALSE
hsa05222 Small cell lung cancer	0.298936	0.00631408	0.493636	0.901725	FALSE	0.369018	0.334015	0.318645	0.704921	FALSE
hsa00770 Pantothenate and CoA biosynthesis	0.438823	0.00198736	0.497355	0.901725	FALSE	0.0458644	1.7363	0.009198	0.067452	FALSE
hsa00600 Sphingolipid metabolism	0.42865	0.00146373	0.4981	0.901725	FALSE	0.0984092	1.29611	0.0348397	0.185572	FALSE
hsa00031 Inositol metabolism	NA	NA	NA	NA	FALSE	NA	NA	NA	NA	FALSE
hsa00053 Ascorbate and aldarate metabolism	NA	NA	NA	NA	FALSE	NA	NA	NA	NA	FALSE
hsa00061 Fatty acid biosynthesis	NA	NA	NA	NA	FALSE	NA	NA	NA	NA	FALSE
hsa00072 Synthesis and degradation of ketone bodies	NA	NA	NA	NA	FALSE	NA	NA	NA	NA	FALSE
hsa00130 Ubiquinone biosynthesis	NA	NA	NA	NA	FALSE	NA	NA	NA	NA	FALSE
hsa00232 Caffeine metabolism	NA	NA	NA	NA	FALSE	NA	NA	NA	NA	FALSE
hsa00281 Geraniol degradation	NA	NA	NA	NA	FALSE	NA	NA	NA	NA	FALSE
hsa00290 Valine, leucine and isoleucine biosynthesis	NA	NA	NA	NA	FALSE	0.295678	-0.522359	0.235727	1	FALSE
hsa00300 Lysine biosynthesis	NA	NA	NA	NA	FALSE	NA	NA	NA	NA	FALSE
hsa00363 Bisphenol A degradation	NA	NA	NA	NA	FALSE	NA	NA	NA	NA	FALSE
hsa00364 Fluorobenzoate degradation	NA	NA	NA	NA	FALSE	NA	NA	NA	NA	FALSE
hsa00400 Phenylalanine, tyrosine and tryptophan biosynthesis	NA	NA	NA	NA	FALSE	NA	NA	NA	NA	FALSE
hsa00430 Taurine and hypotaurine metabolism	NA	NA	NA	NA	FALSE	0.385028	-0.247012	0.367378	1	FALSE
hsa00460 Cyanoamino acid metabolism	NA	NA	NA	NA	FALSE	NA	NA	NA	NA	FALSE
hsa00471 D-Glutamine and D-glutamate metabolism	NA	NA	NA	NA	FALSE	NA	NA	NA	NA	FALSE
hsa00472 D-Arginine and D-ornithine metabolism	NA	NA	NA	NA	FALSE	NA	NA	NA	NA	FALSE
hsa00520 Nucleotide sugars metabolism	NA	NA	NA	NA	FALSE	NA	NA	NA	NA	FALSE
hsa00550 Peptidoglycan biosynthesis	NA	NA	NA	NA	FALSE	NA	NA	NA	NA	FALSE
hsa00624 1- and 2-Methylnaphthalene degradation	NA	NA	NA	NA	FALSE	0.349661	-0.340723	0.318978	1	FALSE
hsa00625 Tetrachloroethene degradation	NA	NA	NA	NA	FALSE	NA	NA	NA	NA	FALSE
hsa00627 1,4-Dichlorobenzene degradation	NA	NA	NA	NA	FALSE	NA	NA	NA	NA	FALSE
hsa00630 Glyoxylate and dicarboxylate metabolism	NA	NA	NA	NA	FALSE	0.293049	-0.473757	0.255233	1	FALSE
hsa00643 Styrene degradation	NA	NA	NA	NA	FALSE	NA	NA	NA	NA	FALSE
hsa00680 Methane metabolism	NA	NA	NA	NA	FALSE	NA	NA	NA	NA	FALSE
hsa00720 Reductive carboxylate cycle (CO2 fixation)	NA	NA	NA	NA	FALSE	0.0303156	2.04517	0.00407674	0.0377635	FALSE
hsa00730 Thiamine metabolism	NA	NA	NA	NA	FALSE	NA	NA	NA	NA	FALSE
hsa00750 Vitamin B6 metabolism	NA	NA	NA	NA	FALSE	NA	NA	NA	NA	FALSE
hsa00780 Biotin metabolism	NA	NA	NA	NA	FALSE	NA	NA	NA	NA	FALSE
hsa00785 Lipoic acid metabolism	NA	NA	NA	NA	FALSE	NA	NA	NA	NA	FALSE
hsa00791 Atrazine degradation	NA	NA	NA	NA	FALSE	NA	NA	NA	NA	FALSE
hsa00900 Terpenoid biosynthesis	NA	NA	NA	NA	FALSE	NA	NA	NA	NA	FALSE
hsa00902 Monoterpenoid biosynthesis	NA	NA	NA	NA	FALSE	NA	NA	NA	NA	FALSE
hsa00930 Caprolactam degradation	NA	NA	NA	NA	FALSE	NA	NA	NA	NA	FALSE
hsa00950 Alkaloid biosynthesis I	NA	NA	NA	NA	FALSE	NA	NA	NA	NA	FALSE
hsa03060 Protein export	NA	NA	NA	NA	FALSE	0.166384	0.781662	0.147759	0.553311	FALSE
hsa05060 Prion disease	NA	NA	NA	NA	FALSE	0.396592	0.232642	0.372659	0.7148	FALSE
